# Supplementary material for: Acceptability in the Older Population: The Importance of an Appropriate Tablet Size
Source: Pharmaceutics. 2020 Aug 8;12(8):746. doi: 10.3390/pharmaceutics12080746 (PMC7465437; doi:10.3390/pharmaceutics12080746)
Supplement: Supplementary file 1 [file pharmaceutics-12-00746-s001.zip › SupplementaryTable1.xlsx]

## Sheet: SupplementaryTable1
	PATIENTS SD+ TABLETS (N=146)	PATIENTS SD- TABLETS (N=790)	STATISTICAL TEST
SEX			χ2: P=.46 (ns)
men	43 (30)	258 (33)
women	102 (70)	519 (67)
missing data	1	13
AGE GROUP			χ2: P=.026 (*)
[65-75[	19 (13)	52 (7)
[75-85[	34 (23)	244 (31)
[85-95[	77 (53)	413 (52)
[95-110[	16 (11)	78 (10)
missing data	0	3
SWALLOWING DISORDERS			χ2: P<.001 (***)
no swallowing disorder	0 (0)	790 (100)
swallowing disorder	146 (100)	0 (0)
MEMORY DISORDERS			χ2: P=.002 (**)
memory disorder	101 (69)	429 (55)
no memory disorder	45 (31)	352 (45)
missing data	0	9
MUSCULAR OR RHEUMATOLOGIC DISORDERS OF THE UPPER LIMBS			χ2: P<.001 (***)
muscular disorder	52 (36)	132 (17)
no muscular disorder	94 (64)	655 (83)
missing data	0	3
FIRST EXPOSURE			χ2: P=.86 (ns)
already taken	142 (99)	762 (99)
first intake	1 (1)	10 (1)
missing data	3	18
POLYMEDICATION			χ2: P=.1 (ns)
[1-5[	16 (11)	68 (9)
[5-10[	56 (39)	375 (49)
≥10	70 (49)	319 (42)
missing data	4	28
TIME OF ADMINISTRATION			F: P=.03 (*)
morning (breakfast)	49 (35)	315 (40)
mid-morning	17 (12)	160 (20)
noon (lunch)	22 (15)	92 (12)
mid-afternoon	9 (6)	20 (3)
evening (diner)	37 (26)	159 (20)
mid-evening	2 (1)	11 (1)
bedtime	6 (4)	29 (4)
night	0 (0)	1 (0)
missing data	4	3
PERSON IN CHARGE OF ADMINISTRATION			χ2: P<.001 (***)
caregiver involvement	102 (71)	353 (45)
self-administration	42 (29)	431 (55)
missing data	2	6
PLACE OF ADMINISTRATION			χ2: P=.41 (ns)
ehpad	39 (27)	241 (31)
hopital	107 (73)	549 (69)
COUNTRY			χ2: P=.93 (ns)
France	118 (81)	644 (82)
UK	28 (19)	146 (18)
ANATOMICAL MAIN GROUP OF MEDICINES			χ2: P=.1 (ns)
nervous system	56 (38)	295 (37)
blood and blood forming organs	42 (29)	192 (24)
cardiovascular system	19 (13)	179 (23)
alimentary tract and metabolism	14 (10)	63 (8)
other (<5%)	15 (10)	61 (8)
THERAPEUTIC SUBGROUP OF MEDICINES			χ2: P=.18 (ns)
antithrombotic agents	34 (23)	162 (21)
psychoanaleptics	17 (12)	91 (12)
psycholeptics	19 (13)	85 (11)
analgesics	11 (8)	78 (10)
beta blocking agents	8 (5)	51 (6)
drugs used in diabetes	12 (8)	39 (5)
agents acting on the renin-angiotensin system	1 (1)	44 (6)
antianemic preparations	8 (5)	30 (4)
other (<5%)	36 (25)	210 (27)
	n(%): number and percentages		F: Fisher’s Exact Test P-value χ²: Pearson’s Chi-squared Test P-value
