# Supplementary material for: Acceptability in the Older Population: The Importance of an Appropriate Tablet Size
Source: Pharmaceutics. 2020 Aug 8;12(8):746. doi: 10.3390/pharmaceutics12080746 (PMC7465437; doi:10.3390/pharmaceutics12080746)
Supplement: Supplementary file 1 [file pharmaceutics-12-00746-s001.zip › SupplementaryTable2.xlsx]

## Sheet: SupplementaryTable1
MEDICINAL PRODUCTS FORMULATED AS A TABLET THAT WERE ASSESSED IN PATIENTS WITH A SWALLOWING ALTERATION	NUMBER OF EVALUATION	TABLET SIZE (MM)	SHAPE
CODEINE ALMUS 15MG. TABLET	1	5	md
LEVOTHYROXINE WOCKHARDT 25µG. TABLET	1	5	Circular Normal curvature
BISOPROLOL SANDOZ 1.25MG. COATED TABLET	1	5	md
OXYCODONE MYLAN 5MG. COATED PROLONGED RELEASE TABLET	2	5	Circular
BISOCE 1.25MG. COATED TABLET	3	5	Circular
FOLIC ACID ARROW 5MG. TABLET	6	5.5	Circular
ESCITALOPRAM TEVA 5MG. COATED TABLET	1	5.6	Circular, Biconvex
ROSUVASTATINE ARROW 5MG. COATED TABLET	1	5.8	Elliptic
FOLIC ACID CCD 5MG. TABLET	1	6	Circular
REPAGLINIDE ARROW 1MG. TABLET	1	6	Circular, Biconvex
LASILIX FAIBLE 20MG. TABLET	2	6	Circular
REPAGLINIDE ARROW 0.5MG. TABLET	7	6	Circular, Biconvex
XARELTO 15MG. COATED TABLET	2	6.1	Circular
ELIQUIS 2.5MG. COATED TABLET	2	6.1	Circular
XARELTO 20MG. COATED TABLET	4	6.1	Circular
BISACODYL DR REDDYS 5MG. COATED TABLET	1	6.2	md
PERINDOPRIL SANDOZ 4MG. TABLET	1	6.5	Circular
CARVEDILOL TEVA 3.125. COATED TABLET	1	6.6	Round, Flat
OXYCODONE MYLAN 10MG. COATED PROLONGED RELEASE TABLET	1	7	Circular
GUTRON 2.5MG. TABLET	1	7	Circular
LEVOTHYROX 100µG. TABLET	1	7	Circular
PREDNISONE ARROW 5MG. DIVISBLE TABLET	1	7	Circular
CARBIMAZOLE CONCORDIA 5MG. TABLET	1	7	Round, Biconvex
LEVOTHYROX 50µG. TABLET	2	7	Circular
BACLOFENE ZENTIVA 10MG. TABLET	2	7	Circular
SERESTA 10MG. TABLET	10	7	Circular
CRESTOR 5MG. COATED TABLET	1	7.1	Circular
FERROUS FUMARATE MERCURY PHARMA 210MG. TABLET	1	7.2	md
ATENOLOL ACTAVIS 50MG. COATED TABLET	1	7.5	md
ABILIFY 5MG. TABLET	1	8	Rectangular
SINEMET 100MG-10MG. TABLET	1	8	Circular
BISOCE 2.5MG. COATED TABLET	1	8	Heart
JANUVIA 50MG. COATED TABLET	1	8	Circular
ATIVAN PFIZER 1MG. TABLET	1	8	md
FUROSEMIDE CRESCENT 40MG. TABLET	1	8	Flat, Bevelled edged
CITALOPRAM ARROW 20MG. COATED TABLET	3	8	Circular
SEROPRAM 20MG. COATED TABLET	1	8.1	Elliptic
CITALOPRAM MYLAN 20MG. COATED TABLET	1	8.1	Elliptic
TIAPRIDE MYLAN 100MG. TABLET	1	8.1	Circular
BISOPROLOL RATIOPHARM 10MG. TABLET	1	8.5	Circular
PREVISCAN 20MG. TABLET	7	8.5	Other
PLAVIX 75MG. COATED TABLET	1	8.7	Circular
COUMADINE 2MG. TABLET	16	8.9	Circular
BRILIQUE ASTRAZENECA 90MG. COATED TABLET	1	9	md
ALPRAZOLAM MYLAN 0.25MG. TABLET	2	9.1	Elliptic
ESCITALOPRAM ARROW 10MG. COATED TABLET	4	9.2	Elliptic, Biconvex
MYSOLINE 250MG. DIVISIBLE TABLET	1	9.5	Circular
ACICLOVIR WOCKHARDT 200MG. TABLET	1	9.5	Circular Normal curvature
NITROFURANTOIN DR REDDY'S 100MG. TABLET	1	9.6	md
AMIODARONE ARROW 200MG. DIVISIBLE TABLET	2	9.6	Circular
ELIQUIS 5MG. COATED TABLET	1	10	Elliptic
PAROXETINE ARROW 20MG. COATED TABLET	3	10	Circular
ATARAX 25MG. COATED TABLET	1	10.2	Oblong
HYDROXYZINE MYLAN 25MG. COATED TABLET	1	11	Oblong, Biconvex
SPASFON. COATED TABLET	1	11.8	Circular
MIANSERINE ARROW 30MG. COATED TABLET	1	12	Elliptic
CO-DYDRAMOL M&A PHARMACHEM 30MG-500MG. TABLET	1	12.8	md
EBIXA 20MG. COATED TABLET	2	13.1	Oblong, Elliptic
STAGID 700MG. TABLET	1	14.1	Circular
DEPAKOTE 250MG. TABLET	1	14.9	Elliptic
IXPRIM 37.5MG-325MG. COATED TABLET	2	15.6	Oblong
ATORVASTATIN TEVA 40MG. COATED TABLET	2	15.6	Elliptic, Biconvex
LEVETIRACETAM BIOGARAN 500MG. COATED TABLET	1	16	Elliptic
LEXOMIL 6MG. DIVISIBLE TABLET	1	16.1	Oblong
STALEVO RICHPHARMA 100MG-25MG-200MG. COATED TABLET	1	16.4	md
PARACETAMOL BRISTOL 500MG. TABLET	3	16.5	Capsule shaped
METFORMIN ARROW 500MG. COATED TABLET	1	17	Circular
LEVETIRACETAM MYLAN PHARMA 500MG. COATED TABLET	2	18.2	Elliptic
SODIUM VALPROATE WOCKHARDT 500MG. TABLET	1	19	Elliptic
CLARITHROMYCIN SANDOZ 500MG. COATED TABLET	2	19	Oval
CO-AMOXICLAV RANBAXY 500MG-125MG. COATED TABLET	1	19.6	Oval
PARACETAMOL ALMUS 1000MG. TABLET	1	20.2	Elliptic
DOLIPRANETABS 1000MG. COATED TABLET	1	21.5	Elliptic
RILUZOLE ACTAVIS 50MG. COATED TABLET	1	md	md
MIRTAZAPINE GENESIS 30MG. TABLET	1	md	md
SUKKARTO SR MORNINGSIDE HEALTHCARE 500MG. PROLONGED RELEASE TABLET	1	md	Biconvex
CIPROXIN TORRENT 500MG. COATED TABLET	1	md	md
CLOZAPINE MERCURY PHARMA 100MG. TABLET	1	md	md
md: missing data
