# Supplementary material for: Acceptability in the Older Population: The Importance of an Appropriate Tablet Size
Source: Pharmaceutics. 2020 Aug 8;12(8):746. doi: 10.3390/pharmaceutics12080746 (PMC7465437; doi:10.3390/pharmaceutics12080746)
Supplement: Supplementary file 1 [file pharmaceutics-12-00746-s001.zip › SupplementaryTable3.xlsx]

## Sheet: SupplementaryTable3
	PATIENTS SD+ TABLETS < 6.5 MM (N=36)	PATIENTS SD+ TABLETS ≥ 6.5 MM (N=105)	STATISTICAL TEST
SEX			χ2: P=.68 (ns)
men	12 (33)	29 (28)
women	24 (67)	75 (72)
missing data	0	1
AGE GROUP			χ2: P=.64 (ns)
[65-75[	3 (8)	14 (13)
[75-85[	10 (28)	21 (20)
[85-95[	20 (56)	57 (54)
[95-110[	3 (8)	13 (12)
SWALLOWING DISORDERS
swallowing disorder	36 (100)	105 (100)
MEMORY DISORDERS			χ2: P=.21 (ns)
memory disorder	29 (81)	71 (68)
no memory disorder	7 (19)	34 (32)
MUSCULAR OR RHEUMATOLOGIC DISORDERS OF THE UPPER LIMBS			χ2: P=.91 (ns)
muscular disorder	12 (33)	38 (36)
no muscular disorder	24 (67)	67 (64)
FIRST EXPOSURE			F: P=1 (ns)
already taken	35 (100)	102 (99)
first intake	0 (0)	1 (1)
missing data	1	2
NUMBER OF PRESCRIBED MEDICINES PER DAY			χ2: P=.36 (ns)
[1-5[	2 (6)	13 (12)
[5-10[	16 (47)	37 (36)
≥10	16 (47)	54 (52)
missing data	2	1
TIME OF ADMINISTRATION			F: P=.007 (**)
morning (breakfast)	20 (56)	29 (29)
mid-morning	6 (17)	10 (10)
noon (lunch)	1 (3)	19 (19)
mid-afternoon	0 (0)	9 (9)
evening (diner)	7 (19)	29 (29)
mid-evening	1 (3)	1 (1)
bedtime	1 (3)	4 (4)
night	0	4
PERSON IN CHARGE OF ADMINISTRATION			χ2: P=.98 (ns)
caregiver involvement	26 (74)	75 (72)
self-administration	9 (26)	29 (28)
missing data	1	1
PLACE OF ADMINISTRATION			χ2: P=.2 (ns)
ehpad	6 (17)	31 (30)
hopital	30 (83)	74 (70)
COUNTRY			χ2: P=.47 (ns)
France	32 (89)	86 (82)
UK	4 (11)	19 (18)
ANATOMICAL MAIN GROUP OF MEDICINES			F: P<.001 (***)
nervous system	3 (8)	50 (48)
blood and blood forming organs	15 (42)	27 (26)
cardiovascular system	7 (19)	12 (11)
alimentary tract and metabolism	9 (25)	4 (4)
systemic hormonal preparations, excluding sex hormones and insulins	1 (3)	5 (5)
antiinfectives for systemic use	0 (0)	5 (5)
other (<5%)	1 (3)	2 (2)
THERAPEUTIC SUBGROUP OF MEDICINES			F: P<.001 (***)
antithrombotic agents	8 (22)	26 (25)
psycholeptics	0 (0)	18 (17)
psychoanaleptics	1 (3)	15 (14)
drugs used in diabetes	8 (22)	3 (3)
analgesics	2 (6)	9 (9)
beta blocking agents	4 (11)	4 (4)
antianemic preparations	7 (19)	1 (1)
antiepileptics	0 (0)	6 (6)
diuretics	2 (6)	1 (1)
other (<5%)	4 (11)	22 (21)
	n(%): number and percentages		F: Fisher’s Exact Test P-value χ²: Pearson’s Chi-squared Test P-value
